# Supplementary material for: ApoE isoform-dependent effects of xanthohumol on high fat diet-induced cognitive impairments and hippocampal metabolic pathways
Source: Front Pharmacol. 2022 Oct 3;13:954980. doi: 10.3389/fphar.2022.954980 (PMC9583926; doi:10.3389/fphar.2022.954980)
Supplement: Supplementary file 6 [file Table1.xlsx]

## Sheet: Sheet1
	Cohort	cohort	1	1	1	1	1	1	1	1	1	1	1	1	1	1	1	1	1	1	1	1	1	1	1	1	1	1	1	1	1	1	1	1	1	1	1	1	1	1	2	2	2	2	2	2	2	2	2
	ID	SID	1	2	3	4	5	6	7	8	9	10	11	12	13	14	15	16	17	18	19	20	21	22	23	24	25	26	27	28	29	30	31	32	33	34	35	36	37	38	39	40	41	42	43	44	45	46	47
	Genotype	genotype	WT	WT	WT	WT	WT	WT	WT	WT	WT	WT	WT	WT	WT	WT	WT	WT	WT	WT	WT	WT	WT	WT	WT	WT	WT	WT	WT	WT	WT	WT	WT	WT	WT	WT	WT	WT	WT	WT	E3	E3	E3	E3	E3	E3	E3	E3	E3
	Sex	sex	M	M	F	F	M	F	F	M	F	M	F	M	M	F	F	F	F	M	F	M	F	F	M	M	F	M	M	M	M	M	F	M	F	F	F	M	F	F	F	F	F	F	F	F	F	F	F
ID of Functional Measure	Treatment	trt	XN	HFD	XN	HFD	XN	XN	XN	HFD	HFD	XN	HFD	HFD	HFD	XN	HFD	XN	HFD	HFD	XN	HFD	HFD	HFD	XN	HFD	XN	HFD	XN	HFD	XN	XN	HFD	XN	XN	HFD	HFD	XN	XN	XN	HFD	XN	XN	HFD	HFD	XN	HFD	XN	XN
1	NO_timeobj1		1.88	1.53	18.72	0.27	1.52	0.3	6.51	0.63	1.93	0.75	14.24	5.54	8.14	4.03	5.48	0.64	18.79	0.65	1.86	0	0	2.83	0	0.99	3.23	.	1.35	0.8	14.1	5.06	1.07	3.17	0.96	16.22	0.51	0.27	0.56	0.88	1.66	1.36	0.51	0.69	3.12	.	4.09	8.84	0
2	NO_timeobj2		1.9	1.85	19.17	0	3.84	1.74	16.74	1.28	10.24	1.94	31.56	17.77	11.65	12.46	6.64	0.21	19.41	1.35	0.73	0.4	0.35	1.82	2.83	1	4.16	.	1.87	0.74	21.08	10.97	1.62	3.53	1.68	17.7	0	2.37	1.49	0.85	2.19	0.45	2.62	3.43	4.27	.	2.63	16.65	0.7
3	NO_Difference		0.02	0.32	0.45	-0.27	2.32	1.44	10.23	0.65	8.31	1.19	17.32	12.23	3.51	8.43	1.16	-0.43	0.62	0.7	-1.13	0.4	0.35	-1.01	2.83	0.01	0.93	.	0.52	-0.06	6.98	5.91	0.55	0.36	0.72	1.48	-0.51	2.1	0.93	-0.03	0.53	-0.91	2.11	2.74	1.15	.	-1.46	7.81	0.7
4	NO_discIndex		0.00529101	0.0946746	0.0118765	-1	0.432836	0.705882	0.44	0.340314	0.682827	0.442379	0.378166	0.524668	0.177362	0.511219	0.0957096	-0.505882	0.0162304	0.35	-0.436293	1	1	-0.217204	1	0.00502513	0.125846	.	0.161491	-0.038961	0.198408	0.368684	0.204461	0.0537313	0.272727	0.0436321	-1	0.795455	0.453659	-0.017341	0.137662	-0.502762	0.674121	0.665049	0.155616	.	-0.217262	0.306395	1
5	OF1distmoved_cm		1613.83	1589.46	2423.86	1456.33	1738.76	2148.84	1990.76	1078.11	2057.07	981.34	2025.89	1392.45	1767.19	1450.04	2640.28	1970.48	1547.29	1373.74	2231.72	923.849	1850	1900.44	322.571	1566	2678.94	1330.52	1298.16	1491.54	1224.12	907.058	2135.61	1605.31	2613.88	2059.97	1852.94	1792.39	1360.62	2151.26	2300.88	1826.78	1372.8	1370.25	1215.71	2028.93	2347.39	1877.11	586.647
6	OF2distmoved_cm		1143.45	834.466	1299.19	1461.65	984.372	2242.88	1277.75	879.251	1105.97	578.993	1318.86	956.189	1152.29	1200.81	2208.51	1368.77	1367.1	893.019	1192.56	853	1006.23	1134.21	179.451	1565.82	2559.64	883.055	756.196	992.023	1120.19	774.775	1482.82	972.545	1467.51	1595.05	1334.58	1428.25	1542	1574.67	1570.33	813.842	1021.75	1127.7	974.622	1370.24	1377.05	1333.42	895.793
7	OF3distmoved_cm		896.07	650.675	1390.05	1082.84	1101.75	2105.1	1188.17	995.923	880.262	913.516	1382.68	973.874	1101.96	865.264	1557.9	1200.17	1329.6	817.752	1203.69	878.851	991.915	899.912	241.817	1146.43	2141.02	549.932	625.485	1042.6	987.418	781.894	1028.94	719.927	1242.37	1457.49	1107.11	1257.21	1388.84	1509.65	1159.9	861.241	940.101	878.826	481.512	850.722	1398.34	973.16	1271.41
8	OF1centerduration_sec		14.9483	23.2232	12.1455	15.6823	20.2202	12.3457	20.6874	11.2779	21.4882	0.867534	18.8856	14.9483	41.9753	9.47614	15.9493	18.0848	23.7571	37.2372	27.6276	3.53687	17.4174	15.8158	0	7.74108	32.6326	7.47414	7.14047	14.6813	19.4862	4.13747	22.5559	13.0797	14.1475	19.9533	16.2829	19.4862	7.94127	12.8128	36.303	99.4328	1.8018	28.1615	1.13447	36.5699	24.2242	26.5599	0
9	OF2centerduration_sec		8.34168	3.87054	5.27194	15.1485	0.266934	16.7501	8.87554	0	9.14248	0	16.2162	6.13947	18.4852	7.54087	20.02	6.94027	24.4244	6.87354	11.6116	0	3.47014	0	0	8.87554	23.5569	2.93627	2.2022	21.4214	21.6216	6.94027	26.3597	2.4024	13.2799	16.6166	33.3	21.288	2.93627	36.1028	10.4771	15.2152	0	5.8058	3.13647	10.2769	7.87454	10.6106	5.07174
10	OF3centerduration_sec		0	0	9.54288	7.60761	5.13847	8.74207	4.13747	3.4034	3.53687	6.33967	0	1.33467	4.07074	6.74007	12.0787	1.8018	33.8338	2.06874	12.0787	0	2.46914	0	0.133467	9.40941	25.6924	0.600601	1.8018	29.7631	1.53487	0	5.93927	0.667334	4.73807	12.5459	0	42.042	2.66934	12.5459	1.93527	17.6844	2.53587	2.66934	0	0	9.54288	7.80781	11.2779
11	ymaze_armentries		17	15	18	21	20	21	16	15	20	8	21	17	20	20	20	16	16	18	18	9	14	17	11	12	20	16	14	16	17	18	17	14	18	20	17	15	20	19	23	15	20	25	18	16	28	20	11
12	ymaze_percentsponalt		60	38.4615	75	47.3684	50	73.6842	71.4286	84.6154	55.5556	50	52.6316	100	55.5556	66.6667	72.2222	50	64.2857	75	81.25	57.1429	58.3333	46.6667	44.4444	50	72.2222	64.2857	50	64.2857	53.3333	56.25	60	75	68.75	77.7778	46.6667	38.4615	55.5556	82.3529	76.1905	46.1538	66.6667	52.1739	75	64.2857	53.8462	77.7778	66.6667
13	WM_latency_sec_V1		59.8599	48.8488	60.2603	60.2603	60.2603	60.2603	60.2603	60.2603	57.7578	60.2603	32.3323	60.2603	43.6436	60.2603	58.5586	47.6476	60.2603	53.2533	34.4344	51.6517	32.6326	20.2202	60.2603	60.2603	60.2603	60.2603	57.958	60.2603	40.5405	60.2603	45.4454	60.2603	42.2422	24.024	57.3574	60.2603	60.2603	51.6517	45.5155	48.6186	26.9269	33.5336	35.9059	31.8318	24.7247	40.7407	34.4044
14	WM_latency_sec_V2		51.1512	32.2037	29.3293	16.4164	55.1552	36.3363	52.6527	46.3463	47.0501	32.7327	29.5295	54.955	43.3433	37.7377	30.7307	18.5185	34.5345	32.8328	54.8549	60.2603	60.2603	20.02	27.027	38.3383	36.7367	41.3413	15.7157	32.3323	60.2603	39.0105	60.2603	23.7237	35.035	29.9299	5.10511	32.6326	60.2603	35.7357	9.009	40.8108	13.3133	11.5115	18.7187	12.7127	7.30731	17.4174	31.6317
15	WM_latency_sec_V3		33.6336	16.3163	33.9339	39.2392	27.9279	60.2603	37.037	35.8358	60.2603	16.3113	21.6216	45.1451	60.2603	56.5566	37.037	60.2603	30.8308	27.2272	19.2192	32.2322	21.2212	19.4194	10.9109	37.6301	12.7127	36.7367	13.3133	31.2312	17.6041	24.8248	20.8208	21.5215	34.9349	27.027	11.5115	18.6186	60.2603	20.7207	7.3073	9.20921	10.5105	16.1161	23.2232	15.3153	17.1171	13.4134	8.9089
16	WM_latency_sec_V4		9.41091	21.9234	53.4565	32.8328	38.54	34.5345	37.7377	23.8238	14.7067	10.9109	11.2112	27.2272	11.3128	15.4124	34.1301	60.2603	11.6116	21.4229	25.7272	22.524	22.9229	16.518	9.00901	12.9144	6.30631	16.8168	19.4224	11.1126	60.2603	15.3168	36.5295	36.0375	8.70871	6.60661	24.7262	5.90741	43.8438	11.9029	12.012	15.2152	11.5115	16.6166	7.8078	8.1081	21.4214	4.9049	13.3133
17	WM_latency_sec_H1		60.2603	36.5365	48.2482	60.2603	59.6597	60.2603	32.9329	60.2603	60.2603	40.5405	18.7202	6.20621	39.4394	21.9219	48.048	13.3133	19.8198	41.1411	46.8468	37.5375	60.2603	32.7327	20.4204	45.045	33.9354	60.2603	60.2603	37.9379	60.2603	36.6366	60.2603	17.3173	26.1261	34.5345	41.2412	17.017	60.2603	20.6206	21.8218	32.6326	32.3323	15.4154	9.90991	11.6116	60	9.00901	60
18	WM_latency_sec_H2		13.2132	26.7267	35.9359	15.5155	20.2202	60.2603	60.2603	60.2603	20.4204	32.3323	37.3373	9.40941	38.8388	27.9279	13.9139	25.7257	13.1131	41.7417	30.5305	38.7387	34.2342	28.3283	30.2302	23.5235	6.60661	38.9389	46.2462	14.2142	20.5205	18.5185	60.2603	14.2142	31.031	24.9249	28.028	42.3438	60.2603	15.9159	16.4164	12.7127	7.3073	33.9339	21.4214	8.6086	10.8108	3.7037	60
19	WM_latency_sec_H3		44.2457	50.7508	33.033	38.7387	18.2182	34.9349	60.2603	60.2603	20.4204	42.1421	17.7177	24.1241	27.027	34.7347	28.7287	14.7147	18.1181	46.3463	21.9219	38.6386	12.2122	17.017	50.5506	25.4254	16.016	37.8378	60.2603	16.4164	40.6406	60.2603	34.9349	35.9359	45.5455	15.3153	19.5195	31.2312	60.2603	21.8218	13.9139	7.6076	13.1131	12.6126	15.015	18.6186	10.5105	4.004	60
20	WM_latency_sec_H4		21.5215	13.6136	13.7137	8.70871	9.00901	31.2312	60.2603	60.2603	12.4124	60.2603	18.2182	11.9119	13.4134	19.7197	28.4284	10.2102	38.3383	24.4244	10.01	60.2603	18.018	39.3393	43.8438	27.3273	16.6166	47.5475	55.4555	11.4114	32.032	36.1361	60.2603	54.4545	36.8368	20.3203	19.6196	41.1411	37.9379	15.5155	13.2132	7.8078	9.1091	8.60861	13.3133	18.9189	20.9209	9.7097	42.7127
21	WM_latency_sec_H5		9.90991	38.8388	17.7177	59.1592	15.5155	9.50951	19.6196	60.2603	16.2162	24.7247	12.012	8.30831	11.8118	12.9129	28.6286	11.011	60.2603	39.5395	13.6136	42.042	28.028	19.2192	38.9389	8.40841	25.3253	46.046	58.2583	36.4364	60.2603	11.7117	60.2603	25.9259	30.03	21.8218	12.1121	18.2182	20.8208	13.1131	11.7117	14.014	14.9149	32.5325	28.8288	21.9219	13.9139	11.011	42.3423
22	WM_latency_sec_H6		19.019	18.1181	19.5195	15.015	39.2392	9.50951	39.8398	60.2603	23.8238	15.3153	10.9109	8.30831	46.8468	13.2132	44.8448	9.90991	46.4464	46.7467	9.50951	37.8378	42.7427	18.5185	36.5365	41.1411	39.6396	55.0551	31.5315	33.8338	46.4464	15.015	60.2603	16.9169	39.4394	19.7197	41.4414	28.1281	32.8328	13.8138	14.1141	15.9159	18.1181	34.4344	19.9199	18.6186	14.6146	9.00901	42.012
23	WM_cumdist_cm_V1		16828.6	10909.4	17201.8	19194.4	12710.1	17747	16562.1	15941.3	9813.94	14636.1	9454.44	16595.8	11366.8	17220.8	17170.9	14150.6	17419.3	12720.2	10442.4	13692.5	7134.66	3814.39	17252.9	18583.3	17702.6	16400.8	9168.38	19975.6	10281.6	16478.8	11985.1	19467.9	12327.4	6400.98	13013	14811.4	17540	13206	12432.8	13629.9	7811.48	8396.05	10604.6	7313.27	7266.38	8034.84	10276
24	WM_cumdist_cm_V2		13219.9	6984	6275.54	4142.59	17786.6	9228.9	14478.3	9542.72	9645.21	5122.69	4673.33	14410	12724.9	9921.88	7226.08	3906.11	8894.24	3286.61	13991.5	11178.9	16503	2781.41	5166.46	10167.2	11530.2	11334.4	3435.22	3764.89	17787.7	4663.3	17526.7	2564.62	9162.48	7273.87	1032.18	6437.38	16991.8	9106.18	1776.28	12125.5	2725	2069.42	4085.26	3461.55	1397.3	3581.77	8576.76
25	WM_cumdist_cm_V3		6979.08	3200.41	9919.84	11899.3	7065.63	17796.7	11281.6	5872.29	16844	3885.74	4905.96	8622.95	16538.5	16253	10054.4	18098.7	4084.61	7818.24	3608.49	7625.64	3318.23	4667.77	2054.53	10504.2	2720.79	6446.52	2298.03	10349.1	4083.89	4651.08	4195.01	3314.98	10492.6	6505.47	1885.12	2650.44	18471.2	5074.91	1585.16	1324.99	2736.05	4459.19	4835.32	3309.06	5124.36	2704.06	1712.38
26	WM_cumdist_cm_V4		1985.83	4654.95	15198.5	8997.12	10258.8	9440.95	10603.6	5627.36	3066.97	2811.47	2106.95	7090.51	2624.69	3348.65	8155.33	16383.6	2219.13	4425.47	7095.17	6254.19	4701.58	4480.02	2431.22	2910.69	1435.94	4491.26	4660.94	3490.77	17027.2	4451.84	10321.5	10451	2261.45	1782.83	6461.34	1660.82	12038.2	3622.62	2649.85	3998.68	2350.41	3813.32	1214	2003.01	6499.31	1313.5	3023.36
27	WM_cumdist_cm_H1		17318.1	10394.2	12144.5	16907.1	13977	17805.2	8928.11	15350.4	17347.5	9355.55	3363.65	1382.74	9084.33	5871.1	11909.4	3858.26	2925.34	8111.35	8896.98	8956.07	14597.3	7102.38	4836.92	12250.3	6166.22	16442.4	16733	10694.6	16964.1	8776.79	15527.9	3559.63	4758.73	8620.99	10050.1	2378.53	17660.4	3058.61	4594.56	7337.41	7198.88	3030.99	1275.46	2428.87	16741.7	2336.04	15824.2
28	WM_cumdist_cm_H2		1654.82	6321.57	8251.19	3839.03	3967.26	16208.3	14423.1	14650.7	4807.61	6533.6	10004.8	1607.66	9027.86	5393.71	2098.36	4205.41	2067.23	8123.48	5917.12	9012.38	5950.9	3439.62	5946.51	4623.5	1100.58	9554.54	11298.6	1809.55	4787.38	2603.79	16228.2	2906.57	7774.19	4989.91	5888.23	10564	16383.8	2216.81	2184.6	2076.35	1166.26	7254.11	4539.55	1893.44	2208.98	686.394	15726
29	WM_cumdist_cm_H3		8714.72	11272.6	5771.43	7936.57	1851.33	10156	12892.8	17256.3	1369.3	10041.3	2345.64	2397.51	2914.84	6368.91	4036.68	2191.25	1486.75	11578.5	5263.97	8287.19	1496.5	3215.38	10769.9	3960.1	2071.59	6952.37	13077.9	3946.41	8771.13	12462.6	7913.32	7628.47	9374.57	2394.63	3878.94	5495.59	15139.5	3020.16	1748.97	1415.55	1767.89	2123.95	2025.25	2112.65	1640.12	305.844	15019
30	WM_cumdist_cm_H4		2123.88	3595.8	2077.4	1920.19	1870.72	8205.48	15907.2	16084	1199.41	14539.4	3555.18	1755.08	2826.29	4831.59	6171.99	2842.76	9092.07	5393.62	1489.11	16269	4097.73	7329.37	8630.68	4115.22	3973.6	12020.1	12966.7	2410.31	5200.7	8107.19	14415.6	12807	6641.2	3086.74	4490.9	7129.18	9328.26	1947.94	1958.03	1455.08	1520.78	1665.7	2283.59	3557.68	4243.09	2105.72	9967.03
31	WM_cumdist_cm_H5		2474.86	8314.81	2346.89	12454.6	2081.67	1788.81	3679.37	18124.9	2319.86	5224.18	2053.41	1035.29	1965.27	2306.46	4730.62	2745.82	17692.3	10562.4	3135.37	7447.98	6316.65	5300.06	8620.61	1406.43	4394.52	10630.6	15275.8	9564.07	10758.3	1932.01	14194.2	6224.74	5741.12	3768.28	2524.17	3622.03	2165.09	2722.2	2050.62	1855.56	2420.2	8203.64	6450.02	4909.82	2848.69	2382.07	10207.8
32	WM_cumdist_cm_H6		3181.25	2657.18	3429.32	3002.43	8211.71	1785.78	9932.39	18241.9	4967.96	3541.3	1441.75	1107.48	12111.2	1393.92	9236.74	1984.86	11381.9	10449.1	1719.77	5990.88	8719.61	1897.37	8885.61	7186.35	6682.82	12390.2	8308.35	8703.07	8978.69	2454.53	19965.3	2594.54	7819.69	4556.94	8377.4	5184.99	6941.68	1543.25	1407.9	2268.24	1691.57	8968.01	3448.14	3588.73	3838.39	2127.12	8658.5
33	WM_vel_V1		16.483	13.2775	18.0998	16.9713	14.3096	16.5946	18.6877	15.3669	17.0069	16.5793	16.2068	19.5861	17.6067	17.7819	18.7368	19.7072	18.4126	17.4029	16.0933	15.3516	17.106	14.4184	17.1709	17.2065	20.6495	18.3696	10.7519	16.06	13.2174	16.7794	14.9686	15.8763	13.882	15.3265	17.7395	15.4261	20.2808	19.291	19.2417	20.5992	19.3195	17.4282	17.1748	19.3049	20.0992	17.5831	17.6896
34	WM_vel_V2		14.1575	15.8186	13.7293	15.378	14.167	15.8048	18.3035	16.6906	20.8473	16.6725	16.8182	19.6053	18.6252	16.6664	16.6794	17.3311	18.8247	11.5862	19.4335	9.44531	19.2916	12.5875	19.0971	14.6691	17.716	19.0081	15.7005	14.025	18.1726	10.9647	17.6179	9.54282	14.7053	16.6181	14.6056	15.6153	22.5204	19.2712	16.4825	18.6016	16.9337	16.8406	17.5936	21.6497	16.7961	19.7519	16.0225
35	WM_vel_V3		14.2303	12.1476	16.6444	18.4368	15.3543	18.3921	16.3587	15.2508	17.1339	13.2304	16.888	17.2889	17.2205	19.6973	15.5698	21.5606	13.6332	16.3125	16.9783	13.3221	10.4671	14.0182	13.1697	13.8226	14.669	14.0372	12.7571	14.4437	14.0663	11.5447	14.6078	10.6021	16.411	18.8615	15.8915	13.1707	21.8346	17.4813	16.0425	15.7769	19.8757	19.8102	18.8227	17.8429	21.199	17.3893	15.3716
36	WM_vel_V4		14.5768	17.6669	20.0414	16.0977	20.7752	17.9627	18.9494	19.1184	17.5359	15.6159	16.9095	19.7055	18.7124	16.3126	22.8734	22.5278	18.2612	18.4262	18.6893	16.3966	30.121	20.3473	19.3429	14.6214	15.0675	20.2715	14.393	17.4495	17.9195	15.1662	17.5582	15.9569	15.2298	17.6563	27.0303	17.1677	22.1062	15.3273	14.7565	20.357	19.2852	18.3667	14.4799	18.8616	19.644	16.4025	18.5373
37	WM_averagevel_visible		14.8619	14.7277	17.1287	16.7209	16.1515	17.1886	18.0748	16.6067	18.131	15.5246	16.7056	19.0464	18.0412	17.6145	18.4648	20.2817	17.2829	15.9319	17.7986	13.6289	19.2464	15.3428	17.1952	15.0799	17.0255	17.9216	13.4006	15.4946	15.844	13.6137	16.1881	12.9945	15.057	17.1156	18.8167	15.3449	21.6855	17.8427	16.6308	18.8337	18.8535	18.1114	17.0178	19.4148	19.4346	17.7817	16.9053
38	WM_probe1_cumdistplat(cm)		11091.5	11416.7	10628.9	14301.3	10792.5	14530	13914.5	14938.6	11824.4	16804.4	11053.8	11793.3	15058.9	9588.59	13128.3	9442.88	15157.9	12648	6736.19	18100.5	14598.7	12254.7	12129.6	13057.6	12049.6	12813.3	15938.9	10264.1	14360.2	10564.7	17445.8	12154.4	14464.9	10304.9	13151.1	7115.34	15368.1	10752.5	9944.01	9587.11	10860.4	9282.69	9826.65	12498.6	12405.8	12580.4	15422.7
39	WM_probe1_latency_to_plat(sec)		37.5415	42.5249	47.4048	25.9136	35.5482	20.4861	37.2093	22.2591	23.8971	8.9701	33.5766	39.2027	23	45.8472	26.1324	44.186	16.9435	24.2525	61.9718	17.1141	22.1453	25.5814	37.8738	23.2558	33.4545	28.8194	20.9302	34.5515	28.2392	44.8505	13.0282	37.5415	23.2558	32.9861	26.2238	67.7741	20.2658	37.5415	11.6116	9.60961	7.20721	9.40941	11.6116	11.8118	60	14.2142	17.2172
40	WM_probe2_cumdistplat(cm)		7876.38	12007.7	11654	14463.3	11744.4	15853.8	15396	17377.9	14126	11622.6	10901.2	12109	11151.2	12439.6	11451.5	10269.7	15736	12181.8	10665.3	10330.5	12570	9986.94	8497.28	12860.1	10744.6	12367.1	13654.8	15804.5	13818.9	9824.58	15379	11196.4	10695.5	11498.8	11681.1	12823.5	11465	9035.26	9323.88	8410.44	9045.07	11996.1	11990.6	11264	9613.6	12741.4	8616.29
41	WM_probe2_latency_to_plat(sec)		53.1561	38.5382	46.5116	23.2558	30.5648	11.9601	25.2492	15.2824	19.2691	23.0769	42.5249	42.8571	42.1927	31.8937	36.2126	40.5316	16.6113	35.2159	43.1894	36.5449	23.9203	41.5282	61.1296	40.1993	31.5615	31.5615	27.2425	18.2724	29.5681	58.194	26.5781	35.8804	43.1894	26.5781	38.8704	32.8904	40.1993	54.8173	9.60961	15.2152	15.2152	12.2122	8.20821	27.027	11.4114	57.2573	15.4154
42	probe1_%timetargetquad(SW)		37.5415	42.5249	47.4048	25.9136	35.5482	20.4861	37.2093	22.2591	23.8971	8.9701	33.5766	39.2027	23	45.8472	26.1324	44.186	16.9435	24.2525	61.9718	17.1141	22.1453	25.5814	37.8738	23.2558	33.4545	28.8194	20.9302	34.5515	28.2392	44.8505	13.0282	37.5415	23.2558	32.9861	26.2238	67.7741	20.2658	37.5415	27.4834	28.1457	42.053	46.3576	30.7947	20.8609	20.1987	25.8278	21.5232
43	probe1_%timeleftquad(NW)		11.9601	14.2857	0	20.2658	23.588	20.8333	4.31894	8.63788	20.2206	28.9037	24.0876	17.608	19.3333	8.63788	32.0557	10.299	27.5748	27.2425	22.8873	23.8255	14.1869	32.8904	19.2691	23.9203	9.09091	18.4028	7.6412	26.9103	15.2824	16.6113	6.33803	15.2824	21.2625	21.5278	29.021	1.3289	30.5648	17.608	25.1656	36.4238	25.4967	14.5695	27.4834	31.1258	20.1987	21.8543	20.8609
44	probe1_%timerightquad(SE)		31.8937	24.2525	37.7163	17.608	29.5681	27.4306	33.887	43.1894	29.4118	19.9336	21.8978	25.2492	21.3333	33.5548	11.4983	26.9103	20.2658	14.6179	8.09859	14.4295	24.9135	15.6146	8.30565	28.9037	32	28.4722	47.1761	11.6279	34.5515	18.6047	42.9577	21.5947	24.2525	22.5694	13.6364	18.6047	12.9568	26.2458	31.1258	18.543	12.5828	15.8941	20.8609	21.8543	28.4768	18.543	5.29801
45	probe1_%timeoppositequad(NE)		18.6047	18.9369	14.8789	36.2126	11.2957	31.25	24.5847	25.9136	26.4706	42.1927	20.438	17.9402	36.3333	11.9601	30.3136	18.6047	35.2159	33.887	7.04225	44.6309	38.7543	25.9136	34.5515	23.9203	25.4545	24.3056	24.2525	26.9103	21.9269	19.9336	37.6761	25.5814	31.2292	22.9167	31.1189	12.2924	36.2126	18.6047	16.2252	16.8874	19.8675	23.1788	20.8609	26.1589	31.1258	33.7748	52.3179
46	probe2_%timetargetquad(SW)		53.1561	38.5382	46.5116	23.2558	30.5648	11.9601	25.2492	15.2824	19.2691	23.0769	42.5249	42.8571	42.1927	31.8937	36.2126	40.5316	16.6113	35.2159	43.1894	36.5449	23.9203	41.5282	61.1296	40.1993	31.5615	31.5615	27.2425	18.2724	29.5681	58.194	26.5781	35.8804	43.1894	26.5781	38.8704	32.8904	40.1993	54.8173	36.4238	39.7351	37.7483	37.4172	29.1391	24.8344	56.2914	27.4834	44.0397
47	probe2_%timeleftquad(NW)		18.6046	16.9435	15.9468	20.9302	33.5548	24.2525	26.2458	30.2326	13.289	24.7492	11.2957	17.608	15.6146	19.2691	24.2525	15.2824	9.63455	21.9269	17.608	18.9369	13.289	19.6013	4.98339	14.9502	17.2757	21.5947	9.30233	20.598	17.9402	5.35117	27.907	15.6146	21.9269	36.8771	9.63455	29.9003	26.9103	9.63455	26.8212	33.1126	35.7616	24.5033	25.1656	29.8013	13.245	27.4834	34.7682
48	probe2_%timerightquad(SE)		15.6146	22.9236	23.9203	20.598	12.9568	20.598	17.9402	24.9169	39.5349	27.4247	26.5781	18.9369	21.9269	24.9169	20.2658	31.2292	28.9037	12.2924	23.2558	28.5714	35.8804	19.9336	16.2791	14.2857	22.9236	20.2658	40.1993	24.2525	19.6013	20.0669	14.2857	22.5914	13.6213	13.289	17.608	14.2857	18.9369	26.5781	20.5298	19.5364	10.2649	6.62252	23.5099	16.8874	12.5828	19.2053	4.96689
49	probe2_%timeoppositequad(NE)		12.6246	21.5947	13.6213	35.2159	22.9236	43.1894	30.5648	29.5681	27.907	24.7492	19.6013	20.598	20.2658	23.9203	19.2691	12.9568	44.8505	30.5648	15.9468	15.9468	26.9103	18.9369	17.608	30.5648	28.2392	26.5781	23.2558	36.8771	32.8904	16.388	31.2292	25.9136	21.2625	23.2558	33.887	22.9236	13.9535	8.9701	16.2252	7.61589	16.2252	31.457	22.1854	28.4768	17.8808	25.8278	16.2252
50	FC_acq_baselinemotion		723.1	307.01	305.46	338.58	188.14	239.3	326.48	217.13	156.13	126.19	263.84	228.54	326.26	233.22	421.71	526.64	295.11	163.37	334	139.72	265.99	337.56	204.66	1599.83	334.46	151.62	151.05	252.85	313.7	233.37	198.32	170.63	355.47	410.24	295.88	894.36	330.82	718.37	244.36	197.79	222.28	291.15	248.41	240.97	250	205.93	222.55
51	FC_acq_baselinefrz		1.89	0	0	0	0	0	0	2.56	2.94	16.11	0	0	0	0	0	1.03	0	12.22	0	15.44	0	0	8.44	0	0	2.72	3.94	0	0	0	3.86	4.22	0	0	0	0	0	0	1.14	0	0	0	0	0	0	0	0
52	FC_acq_tone1frz		3.69	0	0	4.29	19.64	0	3.69	3.93	7.62	34.52	0	0	0	3.69	0	0	3.69	9.05	0	9.29	0	0	0	0	0	17.02	9.4	15.48	0	0	5.36	0	0	0	7.98	0	8.45	0	0	0	0	0	0	0	0	0	0
53	FC_acq_tone2frz		0	0	7.26	5.6	4.29	30.36	12.5	0	27.26	48.45	19.88	0	0	0	0	4.17	16.19	4.88	0	19.29	11.43	12.38	14.76	0	12.14	0	10.48	0	0	0	52.26	10.48	0	17.38	3.57	0	5.95	20.6	0	17.26	4.64	30.24	7.86	3.57	3.69	14.29	0
54	FC_acq_tone3frz		9.64	0	10.83	0	5.24	25	15.95	3.57	27.14	35.71	31.9	0	0	23.45	0	0	6.31	7.02	9.64	40.12	5.36	24.05	14.76	17.86	3.69	3.69	36.31	0	4.52	0	34.17	14.4	5.12	0	9.29	0	12.14	67.86	49.88	27.26	18.45	38.93	10.24	14.29	20.36	41.43	17.5
55	FC_acq_tone4frz		21.19	0	18.45	0	4.17	0	25.12	0	20	71.67	35	19.17	0	26.07	6.9	8.93	14.29	10.12	4.29	19.88	5.36	30.71	11.31	0	50.83	3.69	19.64	19.05	0	0	28.1	0	27.98	31.43	35.6	0	15.95	82.86	49.64	40	52.02	71.43	47.14	6.07	30.6	34.64	11.9
56	FC_acq_shock1motion		489.77	168.87	725.55	563.73	548.37	640.53	1216.65	645.85	961.55	1398.7	677	3245.43	895.13	1049.18	989.07	656.32	713.6	1090.07	890.33	687.67	634.12	703.23	1027.68	2292.08	754.42	1009.97	808.48	362.08	1025.37	2096.43	522.98	1340.02	90.3	852.05	877.98	1717.25	983	3417.8	713.05	1153.97	678.1	1696.88	918.78	864.58	948.52	481.67	1084.88
57	FC_acq_shock2motion		639.27	96.93	438.03	603.67	893.6	770.6	839.43	604.57	701.63	659.85	509.93	1192.65	790.97	829.03	736.88	623.18	846.58	1011.62	309.43	848.95	528.77	1060.33	533.13	2612.65	785.48	500.77	622.62	288.97	636.37	1064.82	632.07	1456.73	204.02	908.38	618.93	1536.03	700.55	738.23	1190.53	1329.3	1016.05	1234.13	938.12	1341.23	300.27	1167.83	1268.05
58	FC_acq_shock3motion		181.58	23.4	524.88	721.75	674.23	727.75	978.88	653.2	822.92	1008.02	609.07	2173.78	1100.82	999.77	1143.35	941.1	448.48	964.15	144.32	981.33	406.95	916.35	559.7	1021.55	864.65	658.57	631.9	744.53	1104.85	774.68	432.22	643.63	663.58	798.18	779.85	947.92	730.42	804.57	1106.82	1468.35	955.52	780.18	1102.97	1125.32	810.82	582.93	1398.58
59	FC_acq_shock4motion		456.55	220.25	988.82	589.62	877.37	2490.5	1041.3	584.6	775.73	594.37	663.67	1409.55	559.32	294.87	995.55	795.77	790.32	1003.43	85.35	959.08	578.97	609.8	265.15	1470.48	914.77	546.42	515.78	231.22	860	1896.23	971.57	2148.43	682.23	1132.82	520.88	1691.9	1186.98	1052.73	980.02	1447.35	957.43	978.62	1010.47	990.97	3.75	1222.05	1183.57
60	FC_acq_averageshockmotion		441.792	127.362	669.32	619.692	748.392	1157.35	1019.07	622.055	815.457	915.235	614.918	2005.35	836.56	793.212	966.213	754.092	699.745	1017.32	357.357	869.257	537.202	822.428	596.415	1849.19	829.83	678.933	644.695	406.7	906.647	1458.04	639.71	1397.2	410.033	922.857	699.41	1473.28	900.237	1503.33	997.605	1349.74	901.775	1172.45	992.585	1080.53	515.84	863.62	1233.77
61	FC_acq_ISI1frz		0	0	7.96	0	9.78	5.56	3.19	0	19.52	32.15	4.63	0	0	5.37	0	3.59	6.04	15.22	1.41	14.96	2.74	2.89	15.3	0	2.74	10.41	24	3.89	1.3	11.37	29.44	1.15	3	1.26	29.52	0	8.3	6.52	19.37	27.04	5.44	4.56	1.33	1.3	0	2.7	7.44
62	FC_acq_ISI2frz		9.11	0	12.85	0	9.37	19.81	14.89	0	10.15	16.11	29.04	0	3.67	18.85	0	8.15	22.7	13.56	4.41	30.56	6.07	3.93	40.3	5.41	29.56	8.26	24.74	2.78	1.19	3.56	35.15	1.48	5.63	17.81	22.52	0	27.04	25.7	15.22	37.89	25.85	25.15	10.48	1.3	1.67	36.56	21.63
63	FC_acq_ISI3frz		18.33	1.26	9.89	16.04	13.22	1.26	21.85	1.3	29	51.52	34.78	8.26	1.3	9.19	0	9.63	19.11	33.26	21.67	42.85	10.93	8.3	19.78	18.56	26.89	0	32.89	9.56	13.59	16.74	33.89	7.26	14.19	25.63	22.15	0	17.85	45.15	45.59	62.11	32.52	30.67	31.11	14.07	30.78	59.44	36.3
64	FC_ctx_%timefrz		13.9	2.34	29.26	12.9	14.31	19.03	19.76	5.84	17.9	28.34	21.96	13.24	2.89	11.5	2.44	17.41	14.42	19.11	3.41	31.7	24.21	16.23	28.89	17.54	10.73	15.22	50.78	2.49	7.81	5.19	41.5	29.6	12.14	7.27	19.92	16.73	11.39	44.42	27.93	34.83	25.84	19.01	24.84	28.08	26.8	28.16	13.11
65	FC_cued_baselinefrz		0.61	0	1.19	0.56	0	9.35	2.85	0	0	5.52	0.57	0	0	0	0	1.15	6.83	3.57	0	3.13	0	8.46	0	0.56	0	0.83	4.06	0.65	0	0.57	0	2.33	0.59	0	0.65	1.28	0.85	12.89	2.94	14.35	1.44	0	0	0	0	0.61	10.17
66	FC_cued_tonefrz		11.69	0	34.59	16.5	9.52	49.72	35.52	3.8	45.93	37.02	51.63	35.2	10.35	14.33	13.93	21.63	43.7	28.8	13.09	54.93	17.04	29.13	33.89	32.83	22.15	23.52	41.07	29.72	21.96	21.98	26.2	35.57	6.59	27.8	24.22	28.74	25.02	62.91	64.74	35.22	63.74	46.54	47.46	18.35	43.46	39.59	37.43
67	FC_ctx_%frz_handscored_Julia		51.6667	53.3333	51.6667	51.6667	55	40	26.6667	40	36.6667	33.3333	33.3333	26.6667	30	38.3333	33.3333	31.6667	30	45	33.3333	33.3333	46.6667	48.3333	50	38.3333	23.3333	38.3333	70	45	50	36.6667	70	48.3333	50	43.3333	45	35	61.6667	48.3333	15	28.3333	33.3333	30	30	20	35	43.3333	28.3333
HMD-ID	Metabolites
C00062	ARGININE		.	.	.	.	.	.	.	.	.	.	.	.	.	.	.	.	.	.	.	.	.	.	.	.	.	.	.	.	.	.	.	.	.	.	.	.	.	.	124800	5785000	836900	521000	1243000	406600	316700	528700	1996000
C00049	ASPARTATE		.	.	.	.	.	.	.	.	.	.	.	.	.	.	.	.	.	.	.	.	.	.	.	.	.	.	.	.	.	.	.	.	.	.	.	.	.	.	2643000	1914000	2294000	445000	1556000	2023000	120500	1616000	649900
C00152	ASPARAGINE		.	.	.	.	.	.	.	.	.	.	.	.	.	.	.	.	.	.	.	.	.	.	.	.	.	.	.	.	.	.	.	.	.	.	.	.	.	.	58010	26690	90540	12600	101100	95970	1219	93260	1205
C01042	N-ACETYL-L-ASPARTIC ACID		.	.	.	.	.	.	.	.	.	.	.	.	.	.	.	.	.	.	.	.	.	.	.	.	.	.	.	.	.	.	.	.	.	.	.	.	.	.	3339000	333400	5638000	118800	11760000	7081000	176200	14240000	76120
.	N-ALPHA-ACETYL-L-ASPARAGINE		.	.	.	.	.	.	.	.	.	.	.	.	.	.	.	.	.	.	.	.	.	.	.	.	.	.	.	.	.	.	.	.	.	.	.	.	.	.	85480	63310	98540	58910	382400	137800	10210	671500	11050
C00025	GLUTAMIC ACID		.	.	.	.	.	.	.	.	.	.	.	.	.	.	.	.	.	.	.	.	.	.	.	.	.	.	.	.	.	.	.	.	.	.	.	.	.	.	12640000	1395000	10090000	2946000	12870000	11900000	870900	11950000	3540000
C00064	GLUTAMINE		.	.	.	.	.	.	.	.	.	.	.	.	.	.	.	.	.	.	.	.	.	.	.	.	.	.	.	.	.	.	.	.	.	.	.	.	.	.	157600	97790	259300	444600	294900	302400	195400	213700	2044000
C00624	N-ACETYL-DL-GLUTAMIC ACID		.	.	.	.	.	.	.	.	.	.	.	.	.	.	.	.	.	.	.	.	.	.	.	.	.	.	.	.	.	.	.	.	.	.	.	.	.	.	5984	1221	8668	207.2	2234	1484	1121	2499	804.1
C00037	GLYCINE		.	.	.	.	.	.	.	.	.	.	.	.	.	.	.	.	.	.	.	.	.	.	.	.	.	.	.	.	.	.	.	.	.	.	.	.	.	.	139900	107800	141200	13730	143200	128400	5250	148900	14260
C00334	GABA/3-AMINOISOBUTANOATE/4-AMINOBUTANOIC ACID		.	.	.	.	.	.	.	.	.	.	.	.	.	.	.	.	.	.	.	.	.	.	.	.	.	.	.	.	.	.	.	.	.	.	.	.	.	.	370200	60030	504400	86950	911600	863400	93270	1060000	1132000
C00245	TAURINE		.	.	.	.	.	.	.	.	.	.	.	.	.	.	.	.	.	.	.	.	.	.	.	.	.	.	.	.	.	.	.	.	.	.	.	.	.	.	4085000	4420000	4336000	4037000	4087000	3433000	5673000	3842000	3925000
C05635	5-HYDROXYINDOLEACETATE		.	.	.	.	.	.	.	.	.	.	.	.	.	.	.	.	.	.	.	.	.	.	.	.	.	.	.	.	.	.	.	.	.	.	.	.	.	.	14160	859.1	19800	22720	34810	49230	16490	45860	15820
C01717	KYNURENIC ACID		.	.	.	.	.	.	.	.	.	.	.	.	.	.	.	.	.	.	.	.	.	.	.	.	.	.	.	.	.	.	.	.	.	.	.	.	.	.	183700	649900	310900	580600	153300	140400	3657	244200	14910
C01983	MANDELIC ACID		.	.	.	.	.	.	.	.	.	.	.	.	.	.	.	.	.	.	.	.	.	.	.	.	.	.	.	.	.	.	.	.	.	.	.	.	.	.	1731	12030	191200	160000	29380	45780	8280	51570	7646
C03672	3(4-HYDROXYPHENYL)LACTATE		.	.	.	.	.	.	.	.	.	.	.	.	.	.	.	.	.	.	.	.	.	.	.	.	.	.	.	.	.	.	.	.	.	.	.	.	.	.	136700	347000	220400	437400	178200	195600	150100	248400	109700
C00008	ADENOSINE DIPHOSPHATE		.	.	.	.	.	.	.	.	.	.	.	.	.	.	.	.	.	.	.	.	.	.	.	.	.	.	.	.	.	.	.	.	.	.	.	.	.	.	342500	258500	458300	468900	439800	361600	475200	330500	425700
C00054	ADENOSINE 3',5'-DIPHOSPHATE ADENOSINE 5'-DIPHOSPHATE ADENOSINE-5'-DIPHOSPHOGLUCOSE		.	.	.	.	.	.	.	.	.	.	.	.	.	.	.	.	.	.	.	.	.	.	.	.	.	.	.	.	.	.	.	.	.	.	.	.	.	.	50450	43350	74570	113900	110000	98380	79130	82170	109200
C00020	ADENOSINE 5'-MONOPHOSPHATE		.	.	.	.	.	.	.	.	.	.	.	.	.	.	.	.	.	.	.	.	.	.	.	.	.	.	.	.	.	.	.	.	.	.	.	.	.	.	146100	385600	373500	1263000	421500	392800	332600	356900	245400
C02353	ADENOSINE 2',3'-CYCLIC MONOPHOSPHATE/ Adenosine 2',3'-cyclic AMP/Seduheptulose		.	.	.	.	.	.	.	.	.	.	.	.	.	.	.	.	.	.	.	.	.	.	.	.	.	.	.	.	.	.	.	.	.	.	.	.	.	.	126700	205.5	118100	20330	58240	38080	164.2	130400	42.71
C00170	5'-METHYLTHIOADENOSINE		.	.	.	.	.	.	.	.	.	.	.	.	.	.	.	.	.	.	.	.	.	.	.	.	.	.	.	.	.	.	.	.	.	.	.	.	.	.	2575	8239	1213	5592	1329	2268	19150	2439	21480
C04083	N6-(DELTA2-ISOPENTENYL)-ADENINE		.	.	.	.	.	.	.	.	.	.	.	.	.	.	.	.	.	.	.	.	.	.	.	.	.	.	.	.	.	.	.	.	.	.	.	.	.	.	152300	120300	170300	208800	183500	163500	54040	114300	10960
C00144	GUANOSINE 5'-MONOPHOSPHATE		.	.	.	.	.	.	.	.	.	.	.	.	.	.	.	.	.	.	.	.	.	.	.	.	.	.	.	.	.	.	.	.	.	.	.	.	.	.	131200	133300	325300	325700	207100	178900	64040	142000	34960
C00362	2'-DEOXYGUANOSINE 5'-MONOPHOSPHATE		.	.	.	.	.	.	.	.	.	.	.	.	.	.	.	.	.	.	.	.	.	.	.	.	.	.	.	.	.	.	.	.	.	.	.	.	.	.	516200	77170	730900	214500	969200	667200	14430	762300	36870
C00242	GUANINE		.	.	.	.	.	.	.	.	.	.	.	.	.	.	.	.	.	.	.	.	.	.	.	.	.	.	.	.	.	.	.	.	.	.	.	.	.	.	18550	3228	15470	18990	25680	31810	8649	54190	11540
C00130	INOSINE 5'-MONOPHOSPHATE INOSINE 5'-MONOPHOSPHATE INOSINE 5'-PHOSPHATE		.	.	.	.	.	.	.	.	.	.	.	.	.	.	.	.	.	.	.	.	.	.	.	.	.	.	.	.	.	.	.	.	.	.	.	.	.	.	4284	4992	8269	7032	4660	6117	24230	20630	17090
C00294	INOSINE		.	.	.	.	.	.	.	.	.	.	.	.	.	.	.	.	.	.	.	.	.	.	.	.	.	.	.	.	.	.	.	.	.	.	.	.	.	.	402.3	213.3	1707	765	4599	981.3	1763	1451	3706
C00262	HYPOXANTHINE		.	.	.	.	.	.	.	.	.	.	.	.	.	.	.	.	.	.	.	.	.	.	.	.	.	.	.	.	.	.	.	.	.	.	.	.	.	.	343100	367900	404900	579600	1841000	1583000	37850	1541000	190300
C00385	XANTHINE		.	.	.	.	.	.	.	.	.	.	.	.	.	.	.	.	.	.	.	.	.	.	.	.	.	.	.	.	.	.	.	.	.	.	.	.	.	.	2371000	2329000	3047000	2186000	2647000	3067000	57690	3158000	596800
C00366	URATE		.	.	.	.	.	.	.	.	.	.	.	.	.	.	.	.	.	.	.	.	.	.	.	.	.	.	.	.	.	.	.	.	.	.	.	.	.	.	3284000	2232000	7219000	5128000	5853000	4028000	201000	5138000	655500
C01551	ALLANTOIN		.	.	.	.	.	.	.	.	.	.	.	.	.	.	.	.	.	.	.	.	.	.	.	.	.	.	.	.	.	.	.	.	.	.	.	.	.	.	6005	15900	12740	19440	16780	12890	2189	9133	3345
C00055	CMP		.	.	.	.	.	.	.	.	.	.	.	.	.	.	.	.	.	.	.	.	.	.	.	.	.	.	.	.	.	.	.	.	.	.	.	.	.	.	128500	92110	159500	170600	117100	143800	30870	108400	30870
C00881	DEOXYCYTIDINE		.	.	.	.	.	.	.	.	.	.	.	.	.	.	.	.	.	.	.	.	.	.	.	.	.	.	.	.	.	.	.	.	.	.	.	.	.	.	98280	1739	68090	253900	6384	51160	23160	339600	18390
C00380	CYTOSINE		.	.	.	.	.	.	.	.	.	.	.	.	.	.	.	.	.	.	.	.	.	.	.	.	.	.	.	.	.	.	.	.	.	.	.	.	.	.	419900	316400	439200	372800	1439000	1307000	1388000	1468000	1126000
C00178	THYMINE		.	.	.	.	.	.	.	.	.	.	.	.	.	.	.	.	.	.	.	.	.	.	.	.	.	.	.	.	.	.	.	.	.	.	.	.	.	.	88350	22850	167200	31700	256900	142400	1206	99080	1970
C00105	URIDINE-5-MONOPHOSPHATE		.	.	.	.	.	.	.	.	.	.	.	.	.	.	.	.	.	.	.	.	.	.	.	.	.	.	.	.	.	.	.	.	.	.	.	.	.	.	84830	33640	145900	238300	93790	114000	62640	107300	54500
C00299	URIDINE		.	.	.	.	.	.	.	.	.	.	.	.	.	.	.	.	.	.	.	.	.	.	.	.	.	.	.	.	.	.	.	.	.	.	.	.	.	.	19950	1080	52650	62980	124200	70150	109200	34540	205600
C00043	URIDINE 5'-DIPHOSPHO-N-ACETYLGLUCOSAMINE		.	.	.	.	.	.	.	.	.	.	.	.	.	.	.	.	.	.	.	.	.	.	.	.	.	.	.	.	.	.	.	.	.	.	.	.	.	.	11470	596.4	6667	6374	281.3	4974	3168	5970	6853
C00052	URIDINE 5'-DIPHOSPHOGALACTOSE		.	.	.	.	.	.	.	.	.	.	.	.	.	.	.	.	.	.	.	.	.	.	.	.	.	.	.	.	.	.	.	.	.	.	.	.	.	.	5624	143.6	1875	2128	3801	2826	3366	1166	1268
C00106	URACIL		.	.	.	.	.	.	.	.	.	.	.	.	.	.	.	.	.	.	.	.	.	.	.	.	.	.	.	.	.	.	.	.	.	.	.	.	.	.	2412000	1770000	184.7	709100	2489000	2474000	51590	1844000	349800
C00295	OROTATE		.	.	.	.	.	.	.	.	.	.	.	.	.	.	.	.	.	.	.	.	.	.	.	.	.	.	.	.	.	.	.	.	.	.	.	.	.	.	1274000	359300	3093000	579800	594400	364700	2476	254600	711.4
C00568	ANTHRANILATE SALICYLAMIDE 4-AMINOBENZOATE		.	.	.	.	.	.	.	.	.	.	.	.	.	.	.	.	.	.	.	.	.	.	.	.	.	.	.	.	.	.	.	.	.	.	.	.	.	.	52690	743300	132200	34820	106300	89190	1452	134000	390.2
C00847	4-PYRIDOXATE		.	.	.	.	.	.	.	.	.	.	.	.	.	.	.	.	.	.	.	.	.	.	.	.	.	.	.	.	.	.	.	.	.	.	.	.	.	.	340000	416100	663200	386500	786600	600900	362500	594800	100200
C00864	D-PANTOTHENIC ACID		.	.	.	.	.	.	.	.	.	.	.	.	.	.	.	.	.	.	.	.	.	.	.	.	.	.	.	.	.	.	.	.	.	.	.	.	.	.	1429000	290100	2802000	1250000	2586000	1901000	1051000	1883000	458200
C00016	FLAVIN ADENINE DINUCLEOTIDE		.	.	.	.	.	.	.	.	.	.	.	.	.	.	.	.	.	.	.	.	.	.	.	.	.	.	.	.	.	.	.	.	.	.	.	.	.	.	158000	125800	257000	177900	258900	165600	82970	154900	57300
C00003	NAD		.	.	.	.	.	.	.	.	.	.	.	.	.	.	.	.	.	.	.	.	.	.	.	.	.	.	.	.	.	.	.	.	.	.	.	.	.	.	32120	57740	55800	288800	51950	75830	7881	54320	49120
C00153	NICOTINAMIDE		.	.	.	.	.	.	.	.	.	.	.	.	.	.	.	.	.	.	.	.	.	.	.	.	.	.	.	.	.	.	.	.	.	.	.	.	.	.	284.2	8124	4612	10260	2706	9260	3597	653.1	306900
C00253	NICOTINATE		.	.	.	.	.	.	.	.	.	.	.	.	.	.	.	.	.	.	.	.	.	.	.	.	.	.	.	.	.	.	.	.	.	.	.	.	.	.	8852	6961	5998	17160	3868	5756	225	6223	37.29
C00255	RIBOFLAVIN		.	.	.	.	.	.	.	.	.	.	.	.	.	.	.	.	.	.	.	.	.	.	.	.	.	.	.	.	.	.	.	.	.	.	.	.	.	.	231900	1495000	420800	753400	752400	559400	223800	610400	272200
C01727	LUMICHROME		.	.	.	.	.	.	.	.	.	.	.	.	.	.	.	.	.	.	.	.	.	.	.	.	.	.	.	.	.	.	.	.	.	.	.	.	.	.	24370	54850	32570	48570	24320	27850	19660	21870	17290
C00257	GLUCONIC ACID		.	.	.	.	.	.	.	.	.	.	.	.	.	.	.	.	.	.	.	.	.	.	.	.	.	.	.	.	.	.	.	.	.	.	.	.	.	.	3748000	4528000	8449000	6201000	7166000	8692000	7370000	7987000	4801000
.	ALPHA-D-GLUCOSE 1-PHOSPHATE A-D-GALACTOSE 1-PHOSPHATE DIPOTASSIUM SALT PENTAHYDRATE D-FRUCTOSE 6-PHOSPHATE D-GLUCOSE 6-PHOSPHATE D-MANNOSE 6-PHOSPHATE		.	.	.	.	.	.	.	.	.	.	.	.	.	.	.	.	.	.	.	.	.	.	.	.	.	.	.	.	.	.	.	.	.	.	.	.	.	.	82270	21520	26420	14730	5508	16540	8136	14860	19040
.	MANNITOL RHAMNOSE		.	.	.	.	.	.	.	.	.	.	.	.	.	.	.	.	.	.	.	.	.	.	.	.	.	.	.	.	.	.	.	.	.	.	.	.	.	.	3589	1311	2564	3149	1355	4644	28640	2333	25290
.	ARABINOSE D-LYXOSE RIBOSE XYLOSE		.	.	.	.	.	.	.	.	.	.	.	.	.	.	.	.	.	.	.	.	.	.	.	.	.	.	.	.	.	.	.	.	.	.	.	.	.	.	296500	603000	379000	673300	374300	546600	70300	458100	66360
.	L-ARABITOL RIBITOL XYLITOL		.	.	.	.	.	.	.	.	.	.	.	.	.	.	.	.	.	.	.	.	.	.	.	.	.	.	.	.	.	.	.	.	.	.	.	.	.	.	15070	8727	23350	14520	23030	19260	25870	20200	33370
C00270	N-ACETYLNEURAMINATE		.	.	.	.	.	.	.	.	.	.	.	.	.	.	.	.	.	.	.	.	.	.	.	.	.	.	.	.	.	.	.	.	.	.	.	.	.	.	7212000	6921000	9895000	7850000	4137000	6031000	19340000	13320000	11290000
C00158	CITRATE		.	.	.	.	.	.	.	.	.	.	.	.	.	.	.	.	.	.	.	.	.	.	.	.	.	.	.	.	.	.	.	.	.	.	.	.	.	.	1317000	16780000	4297000	700000	1330000	1127000	397700	1068000	442600
.	METHYLMALONATE/SUCCINATE		.	.	.	.	.	.	.	.	.	.	.	.	.	.	.	.	.	.	.	.	.	.	.	.	.	.	.	.	.	.	.	.	.	.	.	.	.	.	2578000	1107000	3095000	415500	3220000	2861000	81740	2616000	45780
C00122	FUMARATE		.	.	.	.	.	.	.	.	.	.	.	.	.	.	.	.	.	.	.	.	.	.	.	.	.	.	.	.	.	.	.	.	.	.	.	.	.	.	34820	1201	27370	2912	40200	47980	3097	22020	26430
C00149	MALATE		.	.	.	.	.	.	.	.	.	.	.	.	.	.	.	.	.	.	.	.	.	.	.	.	.	.	.	.	.	.	.	.	.	.	.	.	.	.	1739000	140400	1600000	244500	2834000	2415000	55170	2193000	737400
C00327	CITRULLINE		.	.	.	.	.	.	.	.	.	.	.	.	.	.	.	.	.	.	.	.	.	.	.	.	.	.	.	.	.	.	.	.	.	.	.	.	.	.	13090000	6391000	15270000	9651000	18280000	17690000	4308000	15180000	808900
C00077	ORNITHINE D-ORNITHINE		.	.	.	.	.	.	.	.	.	.	.	.	.	.	.	.	.	.	.	.	.	.	.	.	.	.	.	.	.	.	.	.	.	.	.	.	.	.	1130000	738200	907900	162500	1709000	1350000	332300	2584000	100200
C00315	SPERMIDINE SPERMIDINE_2		.	.	.	.	.	.	.	.	.	.	.	.	.	.	.	.	.	.	.	.	.	.	.	.	.	.	.	.	.	.	.	.	.	.	.	.	.	.	739000	306900	1531000	902000	2196000	1192000	536600	1678000	387900
C00750	SPERMINE		.	.	.	.	.	.	.	.	.	.	.	.	.	.	.	.	.	.	.	.	.	.	.	.	.	.	.	.	.	.	.	.	.	.	.	.	.	.	14870	153100	175300	23490	601800	60540	138700	342100	64940
C02656	PIMELIC ACID		.	.	.	.	.	.	.	.	.	.	.	.	.	.	.	.	.	.	.	.	.	.	.	.	.	.	.	.	.	.	.	.	.	.	.	.	.	.	45160	86460	94230	75420	113400	63930	70150	90950	43200
C08278	SUBERIC ACID		.	.	.	.	.	.	.	.	.	.	.	.	.	.	.	.	.	.	.	.	.	.	.	.	.	.	.	.	.	.	.	.	.	.	.	.	.	.	41810	59110	75460	62960	73480	61180	63010	52550	48800
C08261	AZELAIC ACID		.	.	.	.	.	.	.	.	.	.	.	.	.	.	.	.	.	.	.	.	.	.	.	.	.	.	.	.	.	.	.	.	.	.	.	.	.	.	187800	227700	371100	291900	329600	294500	271900	257200	196100
C02679	LAURIC ACID		.	.	.	.	.	.	.	.	.	.	.	.	.	.	.	.	.	.	.	.	.	.	.	.	.	.	.	.	.	.	.	.	.	.	.	.	.	.	114400	12650	111800	52930	60740	122700	16310	75940	8014
C06424	MYRISTIC ACID		.	.	.	.	.	.	.	.	.	.	.	.	.	.	.	.	.	.	.	.	.	.	.	.	.	.	.	.	.	.	.	.	.	.	.	.	.	.	273300	181500	312800	282100	180600	344900	156300	124300	144500
C00249	PALMITATE		.	.	.	.	.	.	.	.	.	.	.	.	.	.	.	.	.	.	.	.	.	.	.	.	.	.	.	.	.	.	.	.	.	.	.	.	.	.	5430000	15820000	7934000	8284000	3855000	8470000	5868000	5236000	5221000
C08362	PALMITOLEIC ACID		.	.	.	.	.	.	.	.	.	.	.	.	.	.	.	.	.	.	.	.	.	.	.	.	.	.	.	.	.	.	.	.	.	.	.	.	.	.	6915000	4223000	9575000	9435000	5612000	9257000	1072000	4786000	919800
C16536	HEPTADECANOATE		.	.	.	.	.	.	.	.	.	.	.	.	.	.	.	.	.	.	.	.	.	.	.	.	.	.	.	.	.	.	.	.	.	.	.	.	.	.	59240	111600	59920	59750	27390	55210	63660	37540	45310
C01712	ELAIDIC ACID PETROSELINIC ACID		.	.	.	.	.	.	.	.	.	.	.	.	.	.	.	.	.	.	.	.	.	.	.	.	.	.	.	.	.	.	.	.	.	.	.	.	.	.	19100000	36080000	29990000	30400000	16560000	40090000	9721000	29780000	9143000
C00258	GLYCERATE		.	.	.	.	.	.	.	.	.	.	.	.	.	.	.	.	.	.	.	.	.	.	.	.	.	.	.	.	.	.	.	.	.	.	.	.	.	.	172100	175600	201100	89170	346200	272400	171600	293900	391400
C03974	GLYCEROL 2-PHOSPHATE		.	.	.	.	.	.	.	.	.	.	.	.	.	.	.	.	.	.	.	.	.	.	.	.	.	.	.	.	.	.	.	.	.	.	.	.	.	.	120900	10790	63150	20870	52950	115600	3696	72320	4696
C00197	D-(-)-3-PHOSPHO-GLYCERIC ACID		.	.	.	.	.	.	.	.	.	.	.	.	.	.	.	.	.	.	.	.	.	.	.	.	.	.	.	.	.	.	.	.	.	.	.	.	.	.	74870	279800	24970	32150	10670	27170	3124	20040	3003
.	L-OLEOYL-RAC-GLYCEROL		.	.	.	.	.	.	.	.	.	.	.	.	.	.	.	.	.	.	.	.	.	.	.	.	.	.	.	.	.	.	.	.	.	.	.	.	.	.	1937000	481300	687900	1721000	586800	2611000	103100	1624000	27470
C00346	ETHANOLAMINE PHOSPHATE		.	.	.	.	.	.	.	.	.	.	.	.	.	.	.	.	.	.	.	.	.	.	.	.	.	.	.	.	.	.	.	.	.	.	.	.	.	.	20770	13370	7382	10430	2173	21340	2684	27140	5047
C00588	PHOSPHOCHOLINE CHLORIDE		.	.	.	.	.	.	.	.	.	.	.	.	.	.	.	.	.	.	.	.	.	.	.	.	.	.	.	.	.	.	.	.	.	.	.	.	.	.	223400	313900	65020	281800	98170	121400	236000	293900	786600
C00836	SPHINGANINE		.	.	.	.	.	.	.	.	.	.	.	.	.	.	.	.	.	.	.	.	.	.	.	.	.	.	.	.	.	.	.	.	.	.	.	.	.	.	409700	211600	313300	353300	506300	380200	332900	393700	781700
C00550	SPHINGOMYELIN		.	.	.	.	.	.	.	.	.	.	.	.	.	.	.	.	.	.	.	.	.	.	.	.	.	.	.	.	.	.	.	.	.	.	.	.	.	.	204100	26290	18590	26300	8282	32760	118100	41050	154900
C01802	DESMOSTEROL		.	.	.	.	.	.	.	.	.	.	.	.	.	.	.	.	.	.	.	.	.	.	.	.	.	.	.	.	.	.	.	.	.	.	.	.	.	.	2959000	3113000	2061000	3494000	2474000	2450000	4262000	2999000	1413000
C00041	ALANINE		.	.	.	.	.	.	.	.	.	.	.	.	.	.	.	.	.	.	.	.	.	.	.	.	.	.	.	.	.	.	.	.	.	.	.	.	.	.	756400	1072000	1026000	1170000	1115000	1150000	1319000	1106000	1006000
C00135	HISTIDINE HISTIDINE_2		.	.	.	.	.	.	.	.	.	.	.	.	.	.	.	.	.	.	.	.	.	.	.	.	.	.	.	.	.	.	.	.	.	.	.	.	.	.	1867000	340700	1802000	214600	2734000	2370000	201400	2443000	278100
C01152	N(PAI)-METHYL-L-HISTIDINE		.	.	.	.	.	.	.	.	.	.	.	.	.	.	.	.	.	.	.	.	.	.	.	.	.	.	.	.	.	.	.	.	.	.	.	.	.	.	1356000	1983000	1980000	2515000	1780000	1852000	431300	1323000	300800
C00785	UROCANATE		.	.	.	.	.	.	.	.	.	.	.	.	.	.	.	.	.	.	.	.	.	.	.	.	.	.	.	.	.	.	.	.	.	.	.	.	.	.	11400000	416500	9443000	209300	8952000	12770000	554700	2861000	293800
C00123	LEUCINE		.	.	.	.	.	.	.	.	.	.	.	.	.	.	.	.	.	.	.	.	.	.	.	.	.	.	.	.	.	.	.	.	.	.	.	.	.	.	33250000	34490000	35140000	6168000	49100000	46170000	587400	49930000	4304000
C02710	N-ACETYL-L-LEUCINE		.	.	.	.	.	.	.	.	.	.	.	.	.	.	.	.	.	.	.	.	.	.	.	.	.	.	.	.	.	.	.	.	.	.	.	.	.	.	698700	679300	606200	244300	532100	356300	1429	411300	31720
C00047	LYSINE		.	.	.	.	.	.	.	.	.	.	.	.	.	.	.	.	.	.	.	.	.	.	.	.	.	.	.	.	.	.	.	.	.	.	.	.	.	.	14000000	940700	14490000	1156000	23140000	18690000	1490000	21750000	1016000
C03793	NE,NE,NE-TRIMETHYLLYSINE		.	.	.	.	.	.	.	.	.	.	.	.	.	.	.	.	.	.	.	.	.	.	.	.	.	.	.	.	.	.	.	.	.	.	.	.	.	.	2983000	2378000	3559000	3229000	3748000	3918000	861700	3417000	780600
C00431	5-AMINOPENTANOATE		.	.	.	.	.	.	.	.	.	.	.	.	.	.	.	.	.	.	.	.	.	.	.	.	.	.	.	.	.	.	.	.	.	.	.	.	.	.	6282000	8072000	7307000	1437000	10050000	9014000	143400	8844000	701000
C00956	AMINOADIPATE/N-METHYL-L-GLUTARATE		.	.	.	.	.	.	.	.	.	.	.	.	.	.	.	.	.	.	.	.	.	.	.	.	.	.	.	.	.	.	.	.	.	.	.	.	.	.	388200	678100	536500	838600	484200	438900	232100	378000	261600
C00408	PIPECOLIC ACID		.	.	.	.	.	.	.	.	.	.	.	.	.	.	.	.	.	.	.	.	.	.	.	.	.	.	.	.	.	.	.	.	.	.	.	.	.	.	36520	28630	30260	21940	18290	14620	5205	9367	773
C00073	METHIONINE		.	.	.	.	.	.	.	.	.	.	.	.	.	.	.	.	.	.	.	.	.	.	.	.	.	.	.	.	.	.	.	.	.	.	.	.	.	.	16080000	14580000	22790000	6298000	31850000	29280000	3927000	28900000	1464000
C02712	N-ACETYL-DL-METHIONINE		.	.	.	.	.	.	.	.	.	.	.	.	.	.	.	.	.	.	.	.	.	.	.	.	.	.	.	.	.	.	.	.	.	.	.	.	.	.	922100	156400	2472000	344600	2637000	1028000	668.6	1480000	12780
C01234	L-AMINOCYCLOPROPANE-1-CARBOXYLATE		.	.	.	.	.	.	.	.	.	.	.	.	.	.	.	.	.	.	.	.	.	.	.	.	.	.	.	.	.	.	.	.	.	.	.	.	.	.	1449000	882600	1543000	519200	1921000	1703000	259800	1674000	269300
C00079	PHENYLALANINE		.	.	.	.	.	.	.	.	.	.	.	.	.	.	.	.	.	.	.	.	.	.	.	.	.	.	.	.	.	.	.	.	.	.	.	.	.	.	31360000	41740000	69100000	6953000	52720000	96770000	377000	51960000	4046000
C03519	N-ACETYL-L-PHENYLALANINE		.	.	.	.	.	.	.	.	.	.	.	.	.	.	.	.	.	.	.	.	.	.	.	.	.	.	.	.	.	.	.	.	.	.	.	.	.	.	504000	381900	667500	269300	698500	391000	1484	587000	29720
C00148	PROLINE		.	.	.	.	.	.	.	.	.	.	.	.	.	.	.	.	.	.	.	.	.	.	.	.	.	.	.	.	.	.	.	.	.	.	.	.	.	.	10480000	1534000	9262000	838500	17160000	13700000	200000	18130000	1976000
C02237	5-OXO-D-PROLINE		.	.	.	.	.	.	.	.	.	.	.	.	.	.	.	.	.	.	.	.	.	.	.	.	.	.	.	.	.	.	.	.	.	.	.	.	.	.	76460	8638	302300	15330	926900	586400	597600	937400	604900
C01035	4-GUANIDINO-BUTANOATE		.	.	.	.	.	.	.	.	.	.	.	.	.	.	.	.	.	.	.	.	.	.	.	.	.	.	.	.	.	.	.	.	.	.	.	.	.	.	14470	7300000	312900	986400	59940	54680	305100	33940	116900
C00065	SERINE		.	.	.	.	.	.	.	.	.	.	.	.	.	.	.	.	.	.	.	.	.	.	.	.	.	.	.	.	.	.	.	.	.	.	.	.	.	.	22460	36610	36980	14050	33190	36830	7682	44450	26180
C00979	N-ACETYL-DL-SERINE		.	.	.	.	.	.	.	.	.	.	.	.	.	.	.	.	.	.	.	.	.	.	.	.	.	.	.	.	.	.	.	.	.	.	.	.	.	.	352200	525100	448700	440800	508200	492100	34140	458500	55860
C00188	THREONINE HOMOSERINE ALLOTHREONINE		.	.	.	.	.	.	.	.	.	.	.	.	.	.	.	.	.	.	.	.	.	.	.	.	.	.	.	.	.	.	.	.	.	.	.	.	.	.	3287000	3548000	4483000	1737000	5303000	4701000	1138000	4486000	307600
C00078	TRYPTOPHAN TRYPTOPHAN_2		.	.	.	.	.	.	.	.	.	.	.	.	.	.	.	.	.	.	.	.	.	.	.	.	.	.	.	.	.	.	.	.	.	.	.	.	.	.	8934000	3930000	19460000	763600	29900000	18070000	2475000	18800000	3477000
C00082	TYROSINE		.	.	.	.	.	.	.	.	.	.	.	.	.	.	.	.	.	.	.	.	.	.	.	.	.	.	.	.	.	.	.	.	.	.	.	.	.	.	28260000	26680000	37240000	8466000	46450000	47330000	306300	44140000	1956000
C01161	3,4-DIHYDROXYPHENYLACETATE		.	.	.	.	.	.	.	.	.	.	.	.	.	.	.	.	.	.	.	.	.	.	.	.	.	.	.	.	.	.	.	.	.	.	.	.	.	.	45730	7665	544900	544100	3737	13330	375	45900	419.2
C00183	VALINE		.	.	.	.	.	.	.	.	.	.	.	.	.	.	.	.	.	.	.	.	.	.	.	.	.	.	.	.	.	.	.	.	.	.	.	.	.	.	1483000	1513000	1490000	157300	2419000	1953000	18340	2309000	85720
C00300	CREATINE		.	.	.	.	.	.	.	.	.	.	.	.	.	.	.	.	.	.	.	.	.	.	.	.	.	.	.	.	.	.	.	.	.	.	.	.	.	.	38000000	49570000	49020000	55590000	45270000	51200000	61370000	47370000	44450000
C00791	CREATININE		.	.	.	.	.	.	.	.	.	.	.	.	.	.	.	.	.	.	.	.	.	.	.	.	.	.	.	.	.	.	.	.	.	.	.	.	.	.	382800	567000	638200	449800	841700	818400	941500	798300	760200
C00719	BETAINE		.	.	.	.	.	.	.	.	.	.	.	.	.	.	.	.	.	.	.	.	.	.	.	.	.	.	.	.	.	.	.	.	.	.	.	.	.	.	36340000	43920000	45580000	49080000	51000000	52380000	51580000	51320000	27150000
C00386	CARNOSINE		.	.	.	.	.	.	.	.	.	.	.	.	.	.	.	.	.	.	.	.	.	.	.	.	.	.	.	.	.	.	.	.	.	.	.	.	.	.	25490	33620	61160	22090	80340	60380	214100	59770	29410
C00051	GLUTATHIONE		.	.	.	.	.	.	.	.	.	.	.	.	.	.	.	.	.	.	.	.	.	.	.	.	.	.	.	.	.	.	.	.	.	.	.	.	.	.	106900	1791	51570	86660	34880	5294	50130	28110	73850
.	HYDROXYISOBUTYRIC ACID		.	.	.	.	.	.	.	.	.	.	.	.	.	.	.	.	.	.	.	.	.	.	.	.	.	.	.	.	.	.	.	.	.	.	.	.	.	.	759.4	242.3	40910	1664	31040	1610	337.7	641.6	325.6
C00633	4-HYDROXYBENZALDEHYDE		.	.	.	.	.	.	.	.	.	.	.	.	.	.	.	.	.	.	.	.	.	.	.	.	.	.	.	.	.	.	.	.	.	.	.	.	.	.	19660	153000	50840	21200	30960	28530	15280	28940	9826
C02191	PROTOPORPHYRIN		.	.	.	.	.	.	.	.	.	.	.	.	.	.	.	.	.	.	.	.	.	.	.	.	.	.	.	.	.	.	.	.	.	.	.	.	.	.	639100	429900	621600	3463000	549200	385500	149700	267300	1486
Body Weight Data
	bw_week1		34.2	29.8	30.2	26.1	26.5	24.2	28.7	31.6	25.2	32	25.1	31.5	31.3	27	28.2	25.8	26.4	34.1	25.2	34.2	31.3	26	31.3	34.4	21	29	35.9	31.2	36.1	33.8	26.4	32.4	29	22.7	23.3	30.1	25.8	26.8	25.5	23	25	29	24.7	26.3	25.5	23.9	27
	bw_week2		39.2	32.1	34.3	29.4	29	24.5	34	35	27.9	33.4	28.2	36.1	36.1	28.2	32.6	30.6	28.1	39.4	23.2	39.6	31.3	30.1	34.6	39.7	21.5	32	40.3	34.8	41.2	37.5	28	34.1	34.1	24	26.3	33	29.1	29.2	24	24.7	25.8	24.6	28.4	26.7	29.2	29.8	30.4
	bw_week3		42	34	36.9	30	31.2	24.9	35.7	37.5	26.6	36.3	28.9	37.9	39	31	31.7	30.4	27.1	42.5	23.8	43	31.8	31.6	36.2	43.3	21.8	33	43.7	36.6	45.4	40.4	26.6	36.7	35.9	23.6	24.9	35	31.3	32.5	25.6	26.1	30	24.9	29.6	26.6	35.4	31.3	33.3
	bw_week4		46.1	37	39.5	32.5	34.6	25.9	36.6	40.1	30.5	39.9	31.2	41.7	42.3	33.1	34.7	33.6	32	46.2	26.4	46.7	35.1	33.3	38.3	47	23.4	35.8	46	41.2	48.5	44	28.1	40	38.5	24.6	25.7	37.2	34.5	35.6	29.2	28	28.3	27.4	32.5	27.5	33.1	33	34
	bw_week5		48.7	39.5	41.8	33	36.3	27.6	37.7	42.8	30.3	42.1	33.5	44	46.2	34.3	37.5	36.2	29.9	48.5	27.5	49.2	40.2	34.4	39.2	50	23.3	37.4	47.7	44.4	49.7	47	29.3	42.6	40.9	25.8	28.6	38.3	35.8	36	29.4	29	31.5	34.4	33.5	28.8	34.5	34.1	33.8
	bw_week6		50.6	42.1	43.6	35	38.1	28.4	39.8	44.2	32.1	44.6	34.6	47.9	48.3	35.7	38.2	37.5	30.7	49.5	28.5	49.9	40.3	36.6	40.6	53.6	25.7	40	50.7	45.5	50.8	48	29.8	44.5	43.4	27.3	29	41.1	39.3	40.5	29.7	30.5	28.5	32	37.5	29.3	38	36.7	37.4
	bw_week7		51.1	44.1	45.8	38.8	39.9	30.7	40.6	46.1	35.4	46.4	35.4	48.5	49.1	38.4	40.8	38.8	33.7	49.8	35.5	51.8	41.7	39.1	42.3	54.8	27.8	41.5	51.8	49.1	54.8	50.3	30.8	46.7	44.3	29.8	31.1	41.8	40	43	35.3	32.4	30.5	34.6	38	31.7	37.6	39.2	39
	bw_week8		50.9	45.6	46.6	37.9	40.8	33.1	42.4	47.5	35.1	47.7	36.7	48.9	50	39.6	40.2	40.8	35.6	50.2	34.9	52.4	44.6	40.5	43.5	54.5	27.5	44.5	51.7	50.5	54.9	51.8	33.4	47.6	45.6	31.2	32.2	42.2	41.3	40.9	32.3	36.9	36.3	35.8	43.1	34.1	38.8	41.4	39
	bw_week9		50.3	46.3	49	38	43.1	34.5	43.6	51.5	34.4	48.5	39	49.2	50.3	42.2	41.3	41.6	38.1	50.9	34.5	53.5	45.5	42.7	44.2	49.5	27.6	45.5	49.9	51.8	55.4	52.1	35	49.1	49.5	33.6	34.3	42.9	42	36	37.1	33.3	32.9	38.3	41.2	37.2	40.7	41.3	39.1
	bw_week10		50.2	46.9	48.1	39.7	43.9	35.4	43.1	51.6	35.3	48	40.1	49	50.3	43.5	42.9	41.6	39.1	50.9	34.3	53.6	46.1	43.7	44.1	49.2	28.6	45.9	50	51.2	55.1	51.9	35.9	49.5	49.2	36.1	34.9	42.5	44	37.8	35.2	33.8	32.4	33.8	41.1	33.3	39.8	39	34.7
	bw_week11		50	47	47.8	40.3	44.4	36.2	42.8	52	36.7	47.1	41.3	48.5	49	44.1	43	41.3	39.1	50.7	34.4	52.8	46.4	44.5	44.2	48.4	29.3	45.3	50	46.6	55.2	51.6	36.1	49.6	49.7	36.1	35.1	42.8	43.4	38.8	37.9	37.7	34.4	34.1	43.3	36.9	40.6	40.4	34.6
	bw_week12		51	47.8	48.4	40.8	45.6	37.1	43.4	52.7	37.1	47.6	42.2	49.4	49.6	44.8	43.7	41.7	40.1	51.4	34.9	52.9	46.9	45.4	44.9	48.8	30.4	46.1	51	47.2	55.6	52.3	36.5	50.1	50.4	36.4	36.1	43.1	44.2	39.1	39.2	39.6	38	36.3	45.4	40.6	42	42.1	37.2
	bw_week13		51.2	47.2	47.9	41	45.7	37.5	43.4	52.1	37	48	42.1	50.1	50.3	44.9	43.9	41.6	40	51.6	35.2	52.7	47	45.6	45.1	49.4	31.2	46.5	51.6	47.4	55.4	52.5	36.4	50.3	50.6	36.8	36	43.5	44	40.1	39.4	38.8	38	36	45.7	40.8	41.9	42.3	37.1
	bw_week17		.	.	.	.	.	.	.	.	.	.	.	.	.	.	.	.	.	.	.	.	.	.	.	.	.	.	.	.	.	.	.	.	.	.	.	.	.	.	.	.	.	.	.	.	.	.	.
	bw_week18		.	.	.	.	.	.	.	.	.	.	.	.	.	.	.	.	.	.	.	.	.	.	.	.	.	.	.	.	.	.	.	.	.	.	.	.	.	.	.	.	.	.	.	.	.	.	.
	bw_week20		.	.	.	.	.	.	.	.	.	.	.	.	.	.	.	.	.	.	.	.	.	.	.	.	.	.	.	.	.	.	.	.	.	.	.	.	.	.	.	.	.	.	.	.	.	.	.
	bw_week21		.	.	.	.	.	.	.	.	.	.	.	.	.	.	.	.	.	.	.	.	.	.	.	.	.	.	.	.	.	.	.	.	.	.	.	.	.	.	.	.	.	.	.	.	.	.	.
	bw_week22		.	.	.	.	.	.	.	.	.	.	.	.	.	.	.	.	.	.	.	.	.	.	.	.	.	.	.	.	.	.	.	.	.	.	.	.	.	.	.	.	.	.	.	.	.	.	.
Phospholipids
	sphinganine d16:0		.	.	.	.	.	.	.	.	.	.	.	.	.	.	.	.	.	.	.	.	.	.	.	.	.	.	.	.	.	.	.	.	.	.	.	.	.	.	3.98966e+06	3.94856e+06	4.98487e+06	3.66113e+06	3.91823e+06	6.93973e+06	4.11934e+06	3.4135e+06	3.79026e+06
	sphinganine d18:0		.	.	.	.	.	.	.	.	.	.	.	.	.	.	.	.	.	.	.	.	.	.	.	.	.	.	.	.	.	.	.	.	.	.	.	.	.	.	494492	254049	375403	432078	594630	468149	397457	480845	933315
	Cer(d34:1)		.	.	.	.	.	.	.	.	.	.	.	.	.	.	.	.	.	.	.	.	.	.	.	.	.	.	.	.	.	.	.	.	.	.	.	.	.	.	22011.5	4338.54	2918.37	1847.95	0	1222.27	8623.44	1926.21	21576.7
	Cer(d36:1)		.	.	.	.	.	.	.	.	.	.	.	.	.	.	.	.	.	.	.	.	.	.	.	.	.	.	.	.	.	.	.	.	.	.	.	.	.	.	227546	54835.5	48121.7	20941.5	24087.9	18661.9	131602	36406.3	215684
	Cer(d38:1)		.	.	.	.	.	.	.	.	.	.	.	.	.	.	.	.	.	.	.	.	.	.	.	.	.	.	.	.	.	.	.	.	.	.	.	.	.	.	4054.09	2838.41	0	0	0	1966	2804.47	0	2475.2
	Cer(d34:2)		.	.	.	.	.	.	.	.	.	.	.	.	.	.	.	.	.	.	.	.	.	.	.	.	.	.	.	.	.	.	.	.	.	.	.	.	.	.	35365.6	35849.9	6260.73	27099.4	1536.38	10123.6	4327.54	6453.41	7116.88
	Cer(d36:2)		.	.	.	.	.	.	.	.	.	.	.	.	.	.	.	.	.	.	.	.	.	.	.	.	.	.	.	.	.	.	.	.	.	.	.	.	.	.	633896	677471	236782	309718	39714.5	180131	229080	249993	388921
	Cer(d38:2)		.	.	.	.	.	.	.	.	.	.	.	.	.	.	.	.	.	.	.	.	.	.	.	.	.	.	.	.	.	.	.	.	.	.	.	.	.	.	11166.4	8298.26	0	0	1473.62	4219.11	3834.69	1872	5544.69
	Cer(d42:2)		.	.	.	.	.	.	.	.	.	.	.	.	.	.	.	.	.	.	.	.	.	.	.	.	.	.	.	.	.	.	.	.	.	.	.	.	.	.	15229.5	6577.63	0	0	0	0	8391.95	3474.84	11497.4
	SM(d34:1)		.	.	.	.	.	.	.	.	.	.	.	.	.	.	.	.	.	.	.	.	.	.	.	.	.	.	.	.	.	.	.	.	.	.	.	.	.	.	99801.6	217767	11798.8	218071	0	183302	21485.8	41856.3	89113.6
	SM(d36:1)		.	.	.	.	.	.	.	.	.	.	.	.	.	.	.	.	.	.	.	.	.	.	.	.	.	.	.	.	.	.	.	.	.	.	.	.	.	.	336345	48047.8	28623.4	49843.9	13346.2	57887	178771	62324.4	230452
	SM(d42:1)		.	.	.	.	.	.	.	.	.	.	.	.	.	.	.	.	.	.	.	.	.	.	.	.	.	.	.	.	.	.	.	.	.	.	.	.	.	.	3370.4	4052.44	4635.32	3375.88	4336.76	3842.89	3767.83	3051.42	4863.17
	SM(d34:2)		.	.	.	.	.	.	.	.	.	.	.	.	.	.	.	.	.	.	.	.	.	.	.	.	.	.	.	.	.	.	.	.	.	.	.	.	.	.	20433	33325.5	3079.97	35896.9	6014.75	22682.9	4490.9	23109.8	8640.02
	SM(d36:2)		.	.	.	.	.	.	.	.	.	.	.	.	.	.	.	.	.	.	.	.	.	.	.	.	.	.	.	.	.	.	.	.	.	.	.	.	.	.	282487	260984	46998.2	216379	14341	116572	72909.9	98948.9	67528.3
	SM(d38:2)		.	.	.	.	.	.	.	.	.	.	.	.	.	.	.	.	.	.	.	.	.	.	.	.	.	.	.	.	.	.	.	.	.	.	.	.	.	.	2324.52	4087.28	2285.11	0	1574.74	3812.4	3723.58	5441.52	4758.21
	SM(d42:2)A		.	.	.	.	.	.	.	.	.	.	.	.	.	.	.	.	.	.	.	.	.	.	.	.	.	.	.	.	.	.	.	.	.	.	.	.	.	.	8802.94	9326.32	9093.4	7041.05	7382.53	5128.53	4703.89	5217.88	5733.17
	Hex2Cer(d34:1) [M+H]+		.	.	.	.	.	.	.	.	.	.	.	.	.	.	.	.	.	.	.	.	.	.	.	.	.	.	.	.	.	.	.	.	.	.	.	.	.	.	3365.8	5136.3	2816.24	5528.63	1311.1	20549.1	30659.8	10955.7	16288.3
	HexCer(d42:2) [M+H]+		.	.	.	.	.	.	.	.	.	.	.	.	.	.	.	.	.	.	.	.	.	.	.	.	.	.	.	.	.	.	.	.	.	.	.	.	.	.	8473.4	1683.27	2664.59	0	0	0	6261.31	1988.32	9899.58
Glucose Transporters
	Glut1 hippocampus ng/mg protein (normalized)		4.99115	6.12795	5.79976	5.83132	7.3649	4.64431	5.22003	5.57025	4.75519	4.54663	3.75007	4.41444	4.36891	5.40863	4.95216	4.41719	4.75891	5.46922	.	6.56313	3.83207	4.93762	4.79817	6.44248	6.52668	3.46205	6.31681	5.24293	3.76432	5.15624	4.31947	5.4136	4.11524	6.25497	5.29626	5.91176	4.50557	6.46095	1.19137	19.2702	7.23993	6.39793	3.60706	9.65661	3.75773	6.45831	3.90771
	Glut3 hippocampus ng/mg protein (normalized)		21.0081	24.2921	19.4114	21.9341	22.1084	17.7472	18.0309	21.9643	16.4157	21.2294	15.4213	17.3619	16.534	20.5879	21.3672	20.5238	21.1788	22.227	.	20.1799	15.9266	23.4649	18.9759	19.0866	23.3776	19.6405	23.0267	21.5401	14.5008	20.8249	18.4791	21.2682	19.1069	24.1339	20.6269	23.7408	19.744	28.2888	15.8311	17.3102	28.1785	23.8609	19.4699	26.1949	23.6791	21.4965	18.7068
	Glut4 hippocampus ng/mg protein (normalized)		0.10083	0.0687341	0.154398	0.0643982	0.0588916	0.0751007	0.0887624	0.0485212	0.0382461	0.0630432	0.0439771	0.0391704	0.0675757	0.0552485	0.0690417	0.156456	0.0570324	0.11427	.	0.0404489	0.0439195	0.0790658	0.052374	0.0694656	0.133397	0.0487627	0.0514045	0.0476507	0.0404169	0.0476207	0.0506347	0.0451937	0.0526562	0.0534615	0.0615255	0.0970321	0.065812	0.0915341	0.0252148	0.0338353	0.166387	0.0883164	0.0458553	0.129513	0.0812781	0.0660792	0.0443628
	Glut1 cortex ng/mg protein (normalized)		20.5176	18.5562	20.7605	18.3557	18.1386	21.025	21.9229	18.8367	22.427	17.6258	18.1096	16.5227	16.647	16.0786	19.5146	20.6501	24.5918	23.749	22.912	17.7515	18.5409	19.0732	16.5085	17.0302	18.7148	20.0405	19.2844	17.0932	18.1289	20.0977	19.1362	21.3644	25.3891	24.2085	21.0097	19.737	17.8725	22.5698	18.5525	19.0501	19.5718	23.8558	22.4348	21.1882	23.5563	24.7151	23.7144
	Glut3 cortex ng/mg protein (normalized)		24.168	17.8573	24.752	19.7361	20.193	21.1131	21.3767	20.4175	26.0644	19.4658	14.6405	15.6751	13.5887	21.6758	20.8428	20.3759	20.1549	19.3426	20.356	16.1937	18.0871	16.3159	17.5165	17.8006	21.1163	17.0495	19.3313	22.6947	16.7494	16.7002	17.1133	22.7128	21.8002	22.2169	17.6573	16.9806	18.085	18.9434	19.7385	25.3209	23.7014	29.1057	26.3215	26.2285	25.2348	22.8423	23.1808
	Glut4 cortex ng/mg protein (normalized)		0.516375	0.441392	0.530823	0.451791	0.422743	0.505895	0.49796	0.446875	0.468988	0.429327	0.367914	0.362764	0.358903	0.594717	0.489057	0.442061	0.406871	0.43379	0.399648	0.356097	0.392058	0.38901	0.434833	0.397884	0.328585	0.447028	0.51302	0.449565	0.394075	0.431571	0.433933	0.491842	0.503614	0.424472	0.457092	0.474521	0.405234	0.482422	0.749852	0.664398	0.29212	0.561874	0.268709	0.340767	0.246532	0.22865	0.36906
[truncated: 85 more columns]
